# Supplementary material for: Patterns of satellite tagged hen harrier disappearances suggest widespread illegal killing on British grouse moors
Source: Nat Commun. 2019 Mar 19;10:1094. doi: 10.1038/s41467-019-09044-w (PMC6424969; doi:10.1038/s41467-019-09044-w)
Supplement: Supplementary file 4 — Source Data [file 41467_2019_9044_MOESM4_ESM.xlsx]

## Sheet: Figure 1_source data
Source data file 1. Weekly summaries of hen harrier tracking data
birdID	week	fate	last_week_bin	n	burn_pro	days_tagged		birdID	individual bird identity
117313	1	A	0	9	0	1552		week	week of tracking "1" is terminal week, max is first week
117313	2	A	0	8	0	1544		fate	Fate of bird: A Alive; SNM Stoppen No Malfunction; TF_A Tag failed bird seen alive; TF Tag Failed evident from diagnostic plots; N Natural death; P persecuted/illegal death
117313	3	A	0	16	0.1875	1537		last_week	Terminal/last week of tracking data prior to death or disappearance
117313	4	A	0	13	0	1529		n	Number of fixes per week
117313	5	A	0	12	0	1521		burn_pro	Proportion of points on managed grouse moor
117313	6	A	0	10	0	1514		days_tagged	Maximum number of days tagged per week
117313	7	A	0	23	0	1509
117313	8	A	0	23	0.0434783	1501
117313	9	A	0	22	0	1494
117313	10	A	0	19	0.105263	1486
117313	11	A	0	16	0	1479
117313	12	A	0	29	0	1474
117313	13	A	0	28	0.0714286	1467
117313	14	A	0	35	0.142857	1459
117313	15	A	0	29	0.103448	1452
117313	16	A	0	28	0.178571	1445
117313	17	A	0	29	0	1437
117313	18	A	0	23	0.130435	1430
117313	19	A	0	19	0.263158	1425
117313	20	A	0	5	0	1418
117313	21	A	0	9	0.111111	1410
117313	22	A	0	8	0.125	1403
117313	23	A	0	5	0.2	1395
117313	24	A	0	3	0	1388
117313	25	A	0	13	0	1383
117313	26	A	0	29	0.0689655	1375
117313	27	A	0	26	0	1368
117313	28	A	0	24	0	1361
117313	29	A	0	27	0.0740741	1353
117313	30	A	0	18	0.333333	1346
117313	31	A	0	23	0.521739	1341
117313	32	A	0	10	0.9	1331
117313	33	A	0	10	0.6	1326
117313	34	A	0	1	1	1318
117313	35	A	0	2	1	1313
117313	36	A	0	2	1	1305
117313	38	A	0	6	0.5	1290
117313	39	A	0	2	1	1280
117313	44	A	0	7	0.428571	1250
117313	45	A	0	1	1	1237
117313	46	A	0	2	0.5	1235
117313	47	A	0	3	0.666667	1222
117313	48	A	0	6	0.333333	1222
117313	50	A	0	8	0.375	1207
117313	51	A	0	5	0	1197
117313	52	A	0	9	0	1192
117313	53	A	0	20	0.15	1187
117313	54	A	0	12	0.166667	1179
117313	55	A	0	22	0	1172
117313	56	A	0	3	0	1164
117313	57	A	0	7	0	1159
117313	58	A	0	15	0	1151
117313	59	A	0	25	0.12	1144
117313	60	A	0	16	0	1137
117313	61	A	0	24	0	1129
117313	62	A	0	24	0	1124
117313	63	A	0	27	0	1117
117313	64	A	0	25	0.04	1109
117313	65	A	0	24	0.0416667	1102
117313	66	A	0	22	0	1095
117313	67	A	0	15	0	1087
117313	68	A	0	7	0	1082
117313	69	A	0	4	0	1072
117313	70	A	0	6	0	1067
117313	71	A	0	1	0	1054
117313	72	A	0	1	0	1047
117313	73	A	0	8	0	1047
117313	74	A	0	8	0	1039
117313	75	A	0	23	0.0434783	1032
117313	76	A	0	21	0.0952381	1025
117313	77	A	0	21	0.333333	1017
117313	78	A	0	20	0.25	1012
117313	79	A	0	30	0.4	1005
117313	80	A	0	17	0.764706	998
117313	81	A	0	21	0.619048	990
117313	82	A	0	5	0.4	980
117313	83	A	0	9	0.555556	975
117313	84	A	0	12	0.583333	970
117313	85	A	0	3	0.666667	962
117313	86	A	0	13	0.307692	955
117313	87	A	0	2	0	945
117313	88	A	0	1	0	942
117313	90	A	0	2	0	924
117313	91	A	0	1	0	914
117313	93	A	0	1	0	907
117313	95	A	0	2	0.5	889
117313	97	A	0	7	0	879
117313	98	A	0	4	0.25	869
117313	101	A	0	3	0	851
117313	102	A	0	6	0	843
117313	103	A	0	10	0.1	836
117313	104	A	0	3	0	828
117313	105	A	0	11	0.272727	821
117313	106	A	0	31	0	816
117313	107	A	0	13	0.0769231	806
117313	108	A	0	24	0	801
117313	109	A	0	26	0.0769231	793
117313	110	A	0	11	0	783
117313	111	A	0	19	0.105263	781
117313	112	A	0	30	0.0333333	773
117313	113	A	0	34	0	766
117313	114	A	0	29	0.0344828	758
117313	115	A	0	19	0.105263	751
117313	116	A	0	31	0.0645161	746
117313	117	A	0	31	0.0322581	739
117313	118	A	0	32	0.0625	731
117313	119	A	0	32	0	724
117313	120	A	0	22	0.0454545	717
117313	121	A	0	27	0.111111	709
117313	122	A	0	16	0	704
117313	123	A	0	10	0	697
117313	124	A	0	12	0	689
117313	125	A	0	1	0	679
117313	126	A	0	2	0	674
117313	127	A	0	1	0	664
117313	128	A	0	6	0	659
117313	129	A	0	11	0	654
117313	130	A	0	34	0	647
117313	131	A	0	24	0.208333	640
117313	132	A	0	32	0.34375	632
117313	133	A	0	20	0.6	625
117313	134	A	0	16	0.3125	620
117313	135	A	0	13	0	612
117313	136	A	0	11	0.272727	605
117313	137	A	0	11	0.363636	597
117313	138	A	0	4	0	590
117313	139	A	0	3	0	580
117313	140	A	0	3	0	577
117313	141	A	0	4	0	570
117313	142	A	0	3	0.333333	562
117313	143	A	0	1	0	555
117313	144	A	0	3	0	550
117313	145	A	0	3	0	542
117313	146	A	0	1	0	530
117313	147	A	0	1	0	525
117313	148	A	0	2	0	520
117313	149	A	0	3	0	515
117313	150	A	0	6	0	507
117313	151	A	0	7	0	500
117313	152	A	0	5	0.2	492
117313	153	A	0	2	0.5	485
117313	154	A	0	7	0	477
117313	155	A	0	9	0.222222	472
117313	156	A	0	9	0.111111	465
117313	157	A	0	9	0.111111	457
117313	158	A	0	7	0.142857	450
117313	159	A	0	11	0.181818	445
117313	160	A	0	12	0.0833333	437
117313	161	A	0	20	0.15	430
117313	162	A	0	19	0.0526316	422
117313	163	A	0	14	0	415
117313	164	A	0	26	0	410
117313	165	A	0	32	0.03125	402
117313	166	A	0	26	0	395
117313	167	A	0	25	0.04	388
117313	168	A	0	25	0.48	380
117313	169	A	0	20	0.3	375
117313	170	A	0	27	0.666667	368
117313	171	A	0	34	0.441176	361
117313	172	A	0	26	0.576923	353
117313	173	A	0	23	0.391304	346
117313	174	A	0	22	0.590909	339
117313	175	A	0	29	0.586207	332
117313	176	A	0	19	0.473684	324
117313	177	A	0	16	0.5	317
117313	178	A	0	14	0.5	312
117313	179	A	0	22	0.636364	305
117313	180	A	0	21	0.619048	297
117313	181	A	0	24	0.666667	290
117313	182	A	0	30	0.466667	283
117313	183	A	0	40	0.475	276
117313	184	A	0	32	0.28125	268
117313	185	A	0	36	0.166667	261
117313	186	A	0	31	0.0322581	256
117313	187	A	0	43	0.0232558	249
117313	188	A	0	28	0.0714286	242
117313	189	A	0	11	0.181818	234
117313	190	A	0	17	0	227
117313	191	A	0	6	0	219
117313	192	A	0	3	0.333333	212
117313	193	A	0	8	0	207
117313	194	A	0	2	0	197
117313	195	A	0	3	0	192
117313	197	A	0	6	0.333333	177
117313	198	A	0	3	1	167
117313	200	A	0	1	0	152
117313	201	A	0	5	0.2	149
117313	202	A	0	10	0	142
117313	203	A	0	11	0	137
117313	204	A	0	3	0	129
117313	205	A	0	13	0	122
117313	206	A	0	2	0	112
117313	208	A	0	11	0	102
117313	209	A	0	8	0	92
117313	210	A	0	5	0	87
117313	211	A	0	5	0.6	77
117313	212	A	0	11	0.272727	72
117313	213	A	0	15	0.2	67
117313	214	A	0	8	0.125	60
117313	215	A	0	25	0.04	52
117313	216	A	0	34	0.147059	45
117313	217	A	0	32	0.21875	38
117313	218	A	0	11	0.363636	30
117313	219	A	0	16	0.9375	25
117313	220	A	0	9	0.888889	17
117313	221	A	0	19	1	10
117313	222	A	0	6	0.833333	3
117314	1	A	0	8	0.125	1535
117314	2	A	0	5	0	1527
117314	3	A	0	6	0	1520
117314	4	A	0	6	0	1512
117314	5	A	0	6	0	1505
117314	6	A	0	9	0	1498
117314	7	A	0	2	0.5	1490
117314	8	A	0	7	0.428571	1485
117314	9	A	0	12	0.75	1478
117314	10	A	0	2	0.5	1470
117314	11	A	0	11	0.818182	1463
117314	12	A	0	15	1	1456
117314	13	A	0	6	0.833333	1448
117314	14	A	0	3	1	1443
117314	15	A	0	4	0.5	1433
117314	16	A	0	1	1	1423
117314	18	A	0	7	0.857143	1415
117314	19	A	0	13	0.384615	1408
117314	20	A	0	2	1	1400
117314	21	A	0	10	1	1393
117314	22	A	0	4	0.75	1385
117314	23	A	0	3	0.666667	1380
117314	24	A	0	2	1	1370
117314	25	A	0	6	0.833333	1365
117314	26	A	0	6	1	1358
117314	27	A	0	10	0.3	1350
117314	28	A	0	14	0.857143	1345
117314	29	A	0	9	1	1338
117314	30	A	0	15	0.666667	1330
117314	31	A	0	4	0	1323
117314	32	A	0	2	0.5	1315
117314	33	A	0	7	0.857143	1310
117314	34	A	0	1	0	1297
117314	35	A	0	7	0	1295
117314	36	A	0	6	0	1287
117314	37	A	0	2	0	1277
117314	39	A	0	2	0	1267
117314	40	A	0	2	0	1259
117314	43	A	0	5	0	1236
117314	44	A	0	6	0	1231
117314	45	A	0	5	0	1226
117314	46	A	0	3	0	1216
117314	47	A	0	2	0	1209
117314	48	A	0	6	0	1204
117314	49	A	0	6	0	1198
117314	50	A	0	9	0.444444	1191
117314	51	A	0	13	0.153846	1183
117314	52	A	0	22	0.272727	1176
117314	53	A	0	6	0	1168
117314	54	A	0	20	0.1	1163
117314	55	A	0	15	0.266667	1156
117314	56	A	0	13	0.0769231	1148
117314	57	A	0	24	0.125	1141
117314	58	A	0	14	0	1133
117314	59	A	0	15	0	1128
117314	60	A	0	19	0.0526316	1121
117314	61	A	0	20	0	1114
117314	62	A	0	17	0.117647	1106
117314	63	A	0	27	0.296296	1099
117314	64	A	0	18	0.555556	1091
117314	65	A	0	15	0.4	1086
117314	66	A	0	21	0.714286	1079
117314	67	A	0	27	0.703704	1072
117314	68	A	0	17	0.882353	1064
117314	69	A	0	20	0.8	1057
117314	70	A	0	10	0.9	1049
117314	71	A	0	7	0.857143	1044
117314	72	A	0	6	0.833333	1034
117314	73	A	0	10	0.8	1029
117314	74	A	0	2	1	1019
117314	75	A	0	9	0.777778	1014
117314	76	A	0	28	0.821429	1009
117314	77	A	0	17	0.941176	1002
117314	78	A	0	14	0.714286	995
117314	79	A	0	17	0.529412	987
117314	80	A	0	15	0.333333	980
117314	81	A	0	14	0.714286	972
117314	82	A	0	28	0.25	967
117314	83	A	0	24	0	960
117314	84	A	0	12	0	952
117314	85	A	0	24	0	945
117314	86	A	0	3	1	937
117314	87	A	0	8	0	932
117314	88	A	0	3	0	925
117314	89	A	0	8	0	915
117314	92	A	0	1	0	894
117314	93	A	0	2	0	889
117314	94	A	0	3	0	879
117314	95	A	0	2	0	874
117314	98	A	0	2	0.5	851
117314	100	A	0	4	0.25	839
117314	101	A	0	13	0	834
117314	102	A	0	21	0.047619	827
117314	103	A	0	18	0	819
117314	104	A	0	18	0.166667	811
117314	105	A	0	18	0.222222	806
117314	106	A	0	26	0.153846	799
117314	107	A	0	22	0.136364	792
117314	108	A	0	27	0.148148	784
117314	109	A	0	20	0.3	777
117314	110	A	0	14	0.5	769
117314	111	A	0	19	0.0526316	764
117314	112	A	0	21	0.571429	757
117314	113	A	0	27	0.148148	749
117314	114	A	0	27	0.185185	742
117314	115	A	0	21	0.238095	735
117314	116	A	0	22	0.590909	729
117314	117	A	0	26	0.807692	722
117314	118	A	0	31	0.645161	715
117314	119	A	0	28	0.678571	707
117314	120	A	0	23	0.565217	700
117314	121	A	0	22	0.772727	693
117314	122	A	0	15	0.866667	685
117314	123	A	0	16	0.875	680
117314	124	A	0	8	1	673
117314	125	A	0	5	1	665
117314	127	A	0	4	1	652
117314	128	A	0	16	0.75	645
117314	129	A	0	21	0.904762	638
117314	130	A	0	30	0.766667	630
117314	131	A	0	22	0.818182	623
117314	132	A	0	17	0.529412	616
117314	133	A	0	15	0.666667	610
117314	134	A	0	11	0.727273	603
117314	135	A	0	15	0.733333	596
117314	136	A	0	9	0.333333	588
117314	137	A	0	15	0.4	581
117314	138	A	0	5	0	573
117314	139	A	0	18	0.666667	568
117314	140	A	0	1	0	558
117314	141	A	0	5	0.6	553
117314	142	A	0	4	0.25	545
117314	143	A	0	3	0	540
117314	144	A	0	1	0	530
117314	145	A	0	3	0	525
117314	146	A	0	1	0	515
117314	147	A	0	1	0	510
117314	148	A	0	4	0.25	502
117314	149	A	0	3	0	495
117314	150	A	0	16	0	490
117314	151	A	0	3	0	482
117314	152	A	0	19	0.157895	477
117314	153	A	0	7	0	470
117314	154	A	0	15	0	462
117314	155	A	0	25	0.04	455
117314	156	A	0	14	0.142857	448
117314	157	A	0	24	0.0833333	442
117314	158	A	0	27	0.185185	435
117314	159	A	0	30	0	428
117314	160	A	0	37	0.189189	420
117314	161	A	0	39	0.102564	413
117314	162	A	0	22	0.0454545	405
117314	163	A	0	25	0.08	400
117314	164	A	0	36	0	393
117314	165	A	0	31	0.0967742	385
117314	166	A	0	34	0.117647	378
117314	167	A	0	22	0.863636	371
117314	168	A	0	24	0.75	365
117314	169	A	0	30	0.566667	358
117314	170	A	0	32	0.84375	351
117314	171	A	0	32	0.875	343
117314	172	A	0	28	0.892857	336
117314	173	A	0	14	0.642857	328
117314	174	A	0	15	1	323
117314	175	A	0	8	0.5	316
117314	176	A	0	13	1	306
117314	177	A	0	7	0.857143	301
117314	178	A	0	1	1	291
117314	179	A	0	4	0.75	288
117314	180	A	0	17	0.882353	281
117314	181	A	0	34	0.823529	273
117314	182	A	0	29	0.758621	266
117314	183	A	0	31	0.580645	259
117314	184	A	0	31	0.0967742	253
117314	185	A	0	33	0.121212	246
117314	186	A	0	22	0.0454545	239
117314	187	A	0	18	0	231
117314	188	A	0	6	0.333333	223
117314	189	A	0	13	0.0769231	218
117314	190	A	0	15	0.0666667	211
117314	191	A	0	8	0.125	203
117314	192	A	0	1	0	196
117314	193	A	0	2	0.5	188
117314	194	A	0	2	1	183
117314	195	A	0	3	0	175
117314	196	A	0	3	0	165
117314	197	A	0	1	1	160
117314	198	A	0	2	0.5	152
117314	199	A	0	1	0	145
117314	200	A	0	10	0	140
117314	201	A	0	5	0.2	132
117314	202	A	0	19	0	127
117314	203	A	0	16	0	120
117314	204	A	0	18	0	112
117314	205	A	0	14	0.0714286	105
117314	206	A	0	6	0	95
117314	207	A	0	22	0.0454545	92
117314	208	A	0	22	0.0454545	85
117314	209	A	0	19	0	77
117314	210	A	0	33	0	70
117314	211	A	0	31	0	63
117314	212	A	0	35	0.0285714	55
117314	213	A	0	30	0.0333333	50
117314	214	A	0	39	0.0512821	43
117314	215	A	0	33	0.0909091	35
117314	216	A	0	26	0.538462	28
117314	217	A	0	11	0.727273	20
117314	218	A	0	9	0.555556	15
117314	219	A	0	24	0.708333	8
117315	1	TF_A	0	36	0	374
117315	2	TF_A	0	35	0	366
117315	3	TF_A	0	32	0	359
117315	4	TF_A	0	39	0	351
117315	5	TF_A	0	31	0	344
117315	6	TF_A	0	34	0	336
117315	7	TF_A	0	34	0	331
117315	8	TF_A	0	40	0	324
117315	9	TF_A	0	48	0	317
117315	10	TF_A	0	42	0	309
117315	11	TF_A	0	38	0	302
117315	12	TF_A	0	32	0	294
117315	13	TF_A	0	44	0	289
117315	14	TF_A	0	45	0	282
117315	15	TF_A	0	43	0	274
117315	16	TF_A	0	37	0	267
117315	17	TF_A	0	17	0	259
117315	18	TF_A	0	10	0	254
117315	19	TF_A	0	12	0	247
117315	20	TF_A	0	15	0	239
117315	21	TF_A	0	16	0	231
117315	22	TF_A	0	10	0	226
117315	23	TF_A	0	11	0	218
117315	24	TF_A	0	3	0	211
117315	25	TF_A	0	8	0	203
117315	26	TF_A	0	6	0	198
117315	27	TF_A	0	5	0	188
117315	28	TF_A	0	3	0	180
117315	29	TF_A	0	2	0	175
117315	31	TF_A	0	2	0	162
117315	32	TF_A	0	4	0	152
117315	33	TF_A	0	3	0	147
117315	34	TF_A	0	15	0	142
117315	35	TF_A	0	11	0	134
117315	36	TF_A	0	22	0	127
117315	37	TF_A	0	6	0	116
117315	38	TF_A	0	24	0	114
117315	39	TF_A	0	30	0	106
117315	40	TF_A	0	30	0	99
117315	41	TF_A	0	36	0.138889	91
117315	42	TF_A	0	27	0.185185	86
117315	43	TF_A	0	29	0.103448	79
117315	44	TF_A	0	54	0.222222	71
117315	45	TF_A	0	34	0	64
117315	46	TF_A	0	25	0.12	56
117315	47	TF_A	0	27	0.0740741	51
117315	48	TF_A	0	34	0.0294118	43
117315	49	TF_A	0	33	0.212121	36
117315	50	TF_A	0	18	0.888889	28
117315	51	TF_A	0	20	0.9	23
117315	52	TF_A	0	9	0.888889	15
117315	53	TF_A	0	21	0.952381	8
117316	1	SNM	1	43	0	88
117316	2	SNM	0	45	0.0222222	78
117316	3	SNM	0	35	0.0571429	71
117316	4	SNM	0	37	0	64
117316	5	SNM	0	47	0	57
117316	6	SNM	0	39	0	50
117316	7	SNM	0	35	0.0285714	45
117316	8	SNM	0	34	0	38
117316	9	SNM	0	42	0.0238095	31
117316	10	SNM	0	29	0.62069	24
117316	11	SNM	0	15	0.4	17
117316	12	SNM	0	34	0.588235	10
117316	13	SNM	0	5	1	3
137369	1	SNM	1	28	0.928571	67
137369	2	SNM	0	32	0.3125	58
137369	3	SNM	0	25	0	50
137369	4	SNM	0	30	0	45
137369	5	SNM	0	18	0.111111	36
137369	6	SNM	0	30	0	31
137369	7	SNM	0	7	0	23
137369	8	SNM	0	7	0	17
137369	9	SNM	0	8	0	8
137369	10	SNM	0	10	0	3
137372Jo	1	N	1	33	0	34
137372Jo	2	N	0	14	0	27
137372Jo	3	N	0	15	0	17
137372Jo	4	N	0	11	0.0909091	12
137372Jo	5	N	0	11	0	5
137372Jo2	1	SNM	1	22	0.909091	141
137372Jo2	2	SNM	0	2	1	133
137372Jo2	3	SNM	0	8	0.75	126
137372Jo2	4	SNM	0	25	0.88	119
137372Jo2	5	SNM	0	21	0.952381	112
137372Jo2	6	SNM	0	31	0.870968	104
137372Jo2	7	SNM	0	26	0.884615	97
137372Jo2	8	SNM	0	31	0.774194	90
137372Jo2	9	SNM	0	32	0.28125	83
137372Jo2	10	SNM	0	26	0	76
137372Jo2	11	SNM	0	25	0	70
137372Jo2	12	SNM	0	20	0	63
137372Jo2	13	SNM	0	28	0	56
137372Jo2	14	SNM	0	27	0	49
137372Jo2	15	SNM	0	26	0	42
137372Jo2	16	SNM	0	25	0	35
137372Jo2	17	SNM	0	28	0	27
137372Jo2	18	SNM	0	21	0.47619	20
137372Jo2	19	SNM	0	9	0.777778	10
137372Na	1	N	1	11	0.727273	13
137372Na	2	N	0	2	0.5	5
137859	1	SNM	1	46	0	84
137859	2	SNM	0	8	0	77
137859	3	SNM	0	11	0	65
137859	4	SNM	0	34	0	62
137859	5	SNM	0	33	0	55
137859	6	SNM	0	33	0	48
137859	7	SNM	0	35	0	41
137859	8	SNM	0	33	0.030303	34
137859	9	SNM	0	34	0.0294118	26
137859	10	SNM	0	23	0	19
137859	11	SNM	0	33	0	14
147107	1	SNM	1	25	0.08	24
147107	2	SNM	0	11	0.181818	15
147107	3	SNM	0	27	0.037037	10
147107	4	SNM	0	7	0.142857	3
147108	1	SNM	1	28	0	250
147108	2	SNM	0	22	0.0454545	243
147108	3	SNM	0	10	0.3	235
147108	4	SNM	0	11	0	228
147108	5	SNM	0	5	0	218
147108	6	SNM	0	19	0	213
147108	7	SNM	0	6	0	206
147108	8	SNM	0	4	0	198
147108	9	SNM	0	2	0	191
147108	10	SNM	0	2	0	186
147108	11	SNM	0	10	0	179
147108	12	SNM	0	3	0	171
147108	13	SNM	0	15	0	164
147108	14	SNM	0	15	0	157
147108	15	SNM	0	9	0	152
147108	16	SNM	0	12	0	142
147108	17	SNM	0	34	0	137
147108	18	SNM	0	33	0.0909091	130
147108	19	SNM	0	27	0.222222	123
147108	20	SNM	0	27	0.185185	116
147108	21	SNM	0	29	0.344828	108
147108	22	SNM	0	36	0.111111	101
147108	23	SNM	0	32	0	94
147108	24	SNM	0	30	0.0333333	87
147108	25	SNM	0	39	0.025641	80
147108	26	SNM	0	29	0.0344828	73
147108	27	SNM	0	25	0	68
147108	28	SNM	0	20	0	61
147108	29	SNM	0	28	0	54
147108	30	SNM	0	31	0	46
147108	31	SNM	0	41	0	39
147108	32	SNM	0	31	0.419355	32
147108	33	SNM	0	31	0.709677	25
147108	34	SNM	0	9	0.888889	17
147108	35	SNM	0	20	0.95	10
147108	36	SNM	0	7	1	3
147109	1	SNM	1	29	0.896552	74
147109	2	SNM	0	27	0.37037	65
147109	3	SNM	0	30	0.0333333	58
147109	4	SNM	0	26	0	51
147109	5	SNM	0	25	0	44
147109	6	SNM	0	25	0	36
147109	7	SNM	0	20	0	31
147109	8	SNM	0	17	0.0588235	24
147109	9	SNM	0	12	0.0833333	17
147109	10	SNM	0	24	0	10
147109	11	SNM	0	4	0	2
161143	1	A	0	28	0	94
161143	2	A	0	11	0	86
161143	3	A	0	29	0.137931	79
161143	4	A	0	28	0	71
161143	5	A	0	27	0	64
161143	6	A	0	31	0.0645161	57
161143	7	A	0	30	0.0333333	49
161143	8	A	0	23	0.173913	44
161143	9	A	0	32	0.34375	37
161143	10	A	0	35	0.514286	30
161143	11	A	0	19	0.473684	23
161143	12	A	0	13	0	15
161143	13	A	0	20	0	7
161147	1	SNM	1	9	0.222222	155
161147	2	SNM	0	4	1	145
161147	3	SNM	0	10	0	140
161147	4	SNM	0	24	0.0833333	133
161147	5	SNM	0	15	0	126
161147	6	SNM	0	12	0	118
161147	7	SNM	0	28	0.464286	111
161147	8	SNM	0	21	0.285714	104
161147	9	SNM	0	25	0.2	99
161147	10	SNM	0	19	0.105263	92
161147	11	SNM	0	29	0.0689655	84
161147	12	SNM	0	31	0.0322581	77
161147	13	SNM	0	31	0.0322581	70
161147	14	SNM	0	25	0	63
161147	15	SNM	0	35	0	56
161147	16	SNM	0	27	0	49
161147	17	SNM	0	30	0	41
161147	18	SNM	0	27	0.259259	34
161147	19	SNM	0	22	0	27
161147	20	SNM	0	24	0	20
161147	21	SNM	0	21	0	15
161147	22	SNM	0	16	0	8
161961	1	SNM	1	37	0.162162	93
161961	2	SNM	0	25	0	86
161961	3	SNM	0	33	0.69697	78
161961	4	SNM	0	27	0	71
161961	5	SNM	0	27	0.037037	64
161961	6	SNM	0	28	0	57
161961	7	SNM	0	45	0.0444444	49
161961	8	SNM	0	29	0.0344828	42
161961	9	SNM	0	36	0.0277778	35
161961	10	SNM	0	29	0	30
161961	11	SNM	0	20	0.05	22
161961	12	SNM	0	33	0.030303	15
161961	13	SNM	0	19	0	8
161962	1	A	0	26	0.0769231	450
161962	2	A	0	21	0.047619	443
161962	3	A	0	22	0.0454545	435
161962	4	A	0	23	0	428
161962	5	A	0	24	0.0416667	420
161962	6	A	0	24	0	413
161962	7	A	0	17	0	408
161962	8	A	0	28	0.0357143	401
161962	9	A	0	33	0	393
161962	10	A	0	23	0	386
161962	11	A	0	27	0.037037	379
161962	12	A	0	25	0.04	371
161962	13	A	0	25	0.16	364
161962	14	A	0	21	0.238095	357
161962	15	A	0	31	0.129032	352
161962	16	A	0	32	0.09375	345
161962	17	A	0	38	0.131579	337
161962	18	A	0	33	0.151515	330
161962	19	A	0	27	0.148148	323
161962	20	A	0	36	0.111111	315
161962	21	A	0	43	0.372093	308
161962	22	A	0	33	0.30303	301
161962	23	A	0	27	0	296
161962	24	A	0	32	0	289
161962	25	A	0	36	0	281
161962	26	A	0	35	0	274
161962	27	A	0	37	0	267
161962	28	A	0	27	0	260
161962	29	A	0	31	0	252
161962	30	A	0	26	0	245
161962	31	A	0	33	0	240
161962	32	A	0	27	0	232
161962	33	A	0	25	0.04	225
161962	34	A	0	21	0.047619	217
161962	35	A	0	19	0.157895	210
161962	36	A	0	12	0	205
161962	37	A	0	6	0.166667	197
161962	38	A	0	16	0.125	190
161962	39	A	0	16	0.25	182
161962	40	A	0	12	0.0833333	175
161962	41	A	0	15	0.2	170
161962	42	A	0	10	0.6	162
161962	43	A	0	9	0.555556	152
161962	44	A	0	27	0.037037	147
161962	45	A	0	17	0.117647	140
161962	46	A	0	20	0.4	135
161962	47	A	0	25	0.12	128
161962	48	A	0	34	0.705882	120
161962	49	A	0	37	0.162162	113
161962	50	A	0	34	0.323529	105
161962	51	A	0	39	0.102564	98
161962	52	A	0	28	0.214286	91
161962	53	A	0	28	0.0357143	86
161962	54	A	0	31	0	79
161962	55	A	0	33	0.030303	71
161962	56	A	0	30	0.0333333	64
161962	57	A	0	35	0.0285714	57
161962	58	A	0	31	0.0645161	49
161962	59	A	0	30	0.166667	42
161962	60	A	0	24	0.125	35
161962	61	A	0	32	0.21875	30
161962	62	A	0	27	0	23
161962	63	A	0	31	0	15
161962	64	A	0	26	0	8
162148	1	A	0	37	0.135135	448
162148	2	A	0	31	0.0645161	440
162148	3	A	0	29	0.172414	433
162148	4	A	0	28	0.0714286	426
162148	5	A	0	29	0.137931	418
162148	6	A	0	35	0.0285714	411
162148	7	A	0	27	0.0740741	404
162148	8	A	0	18	0	396
162148	9	A	0	30	0	391
162148	10	A	0	34	0.0294118	384
162148	11	A	0	26	0.0769231	377
162148	12	A	0	31	0.16129	369
162148	13	A	0	38	0	362
162148	14	A	0	31	0	354
162148	15	A	0	21	0	349
162148	16	A	0	34	0.0882353	342
162148	17	A	0	36	0.0555556	335
162148	18	A	0	23	0.173913	328
162148	19	A	0	33	0.242424	320
162148	20	A	0	24	0.208333	313
162148	21	A	0	24	0.0833333	306
162148	22	A	0	29	0.413793	298
162148	23	A	0	23	0.347826	293
162148	24	A	0	29	0.517241	286
162148	25	A	0	37	0.297297	279
162148	26	A	0	37	0.297297	271
162148	27	A	0	30	0.133333	264
162148	28	A	0	36	0.25	257
162148	29	A	0	29	0.586207	249
162148	30	A	0	28	0.25	244
162148	31	A	0	33	0.121212	237
162148	32	A	0	21	0	229
162148	33	A	0	28	0.0714286	222
162148	34	A	0	10	0.3	214
162148	35	A	0	7	0.285714	209
162148	36	A	0	14	0.357143	202
162148	37	A	0	2	0	194
162148	38	A	0	7	0	184
162148	39	A	0	2	0	176
162148	40	A	0	12	0.0833333	174
162148	41	A	0	10	0	166
162148	42	A	0	2	0	159
162148	43	A	0	2	0	149
162148	44	A	0	9	0	146
162148	45	A	0	6	0.166667	136
162148	46	A	0	7	0.142857	131
162148	47	A	0	10	0	123
162148	48	A	0	8	0.5	116
162148	49	A	0	29	0.137931	111
162148	50	A	0	28	0.178571	104
162148	51	A	0	36	0.194444	96
162148	52	A	0	35	0.228571	89
162148	53	A	0	26	0.192308	82
162148	54	A	0	26	0.115385	74
162148	55	A	0	30	0.0666667	69
162148	56	A	0	31	0.0322581	62
162148	57	A	0	30	0	55
162148	58	A	0	34	0.0294118	47
162148	59	A	0	30	0.266667	40
162148	60	A	0	19	0.315789	32
162148	61	A	0	12	0.75	25
162148	62	A	0	18	0.666667	20
162148	63	A	0	15	0.933333	10
162148	64	A	0	13	0.923077	5
162149Mo	1	A	0	15	0	97
162149Mo	2	A	0	24	0	90
162149Mo	3	A	0	40	0.1	82
162149Mo	4	A	0	42	0	75
162149Mo	5	A	0	33	0	67
162149Mo	6	A	0	34	0	60
162149Mo	7	A	0	33	0	53
162149Mo	8	A	0	34	0	48
162149Mo	9	A	0	43	0	40
162149Mo	10	A	0	40	0	33
162149Mo	11	A	0	21	0	26
162149Mo	12	A	0	7	0	18
162149Mo	13	A	0	15	0	13
162149Mo	14	A	0	13	0	5
162149Ro	1	P	1	19	0	98
162149Ro	2	P	0	34	0	90
162149Ro	3	P	0	36	0.222222	83
162149Ro	4	P	0	33	0.030303	75
162149Ro	5	P	0	40	0.325	68
162149Ro	6	P	0	30	0.0666667	61
162149Ro	7	P	0	31	0.16129	55
162149Ro	8	P	0	40	0.125	48
162149Ro	9	P	0	30	0.133333	41
162149Ro	10	P	0	35	0.314286	33
162149Ro	11	P	0	14	0.5	26
162149Ro	12	P	0	9	0.333333	18
162149Ro	13	P	0	8	0.375	13
162149Ro	14	P	0	14	0.285714	5
162150	1	A	0	36	0	90
162150	2	A	0	25	0	82
162150	3	A	0	34	0	75
162150	4	A	0	29	0	68
162150	5	A	0	26	0	61
162150	6	A	0	25	0	53
162150	7	A	0	33	0	46
162150	8	A	0	35	0	39
162150	9	A	0	34	0	32
162150	10	A	0	34	0	25
162150	11	A	0	36	0	17
162150	12	A	0	22	0	10
162150	13	A	0	14	0	5
33325	1	SNM	1	16	0	359
33325	2	SNM	0	14	0	349
33325	3	SNM	0	17	0	342
33325	4	SNM	0	17	0	337
33325	5	SNM	0	19	0	330
33325	6	SNM	0	26	0	323
33325	7	SNM	0	21	0	316
33325	8	SNM	0	25	0	309
33325	9	SNM	0	19	0	302
33325	10	SNM	0	21	0	294
33325	11	SNM	0	12	0	287
33325	12	SNM	0	16	0	280
33325	13	SNM	0	6	0	272
33325	14	SNM	0	3	0	265
33325	15	SNM	0	4	0	260
33325	16	SNM	0	4	0	250
33325	17	SNM	0	4	0	245
33325	19	SNM	0	5	0	231
33325	21	SNM	0	1	0	216
33325	31	SNM	0	1	0	143
33325	34	SNM	0	1	0	121
33325	35	SNM	0	3	0	118
33325	36	SNM	0	2	0	111
33325	37	SNM	0	1	0	106
33325	38	SNM	0	3	0	99
33325	39	SNM	0	1	0	89
33325	40	SNM	0	4	0	84
33325	41	SNM	0	3	0	77
33325	42	SNM	0	4	0	69
33325	43	SNM	0	1	0	59
33325	44	SNM	0	8	0	57
33325	45	SNM	0	3	0	50
33325	46	SNM	0	1	0	37
33325	47	SNM	0	2	0	35
33325	51	SNM	0	1	0	5
33328	1	TF	0	5	0	10
33328	2	TF	0	1	0	1
33334	1	SNM	1	1	0	750
33334	4	SNM	0	2	0	724
33334	5	SNM	0	3	0	719
33334	6	SNM	0	7	0	714
33334	7	SNM	0	8	0	707
33334	8	SNM	0	5	0	699
33334	9	SNM	0	1	0	689
33334	10	SNM	0	9	0	687
33334	11	SNM	0	8	0	679
33334	12	SNM	0	7	0	672
33334	13	SNM	0	6	0	665
33334	14	SNM	0	7	0	657
33334	15	SNM	0	8	0	650
33334	16	SNM	0	7	0	645
33334	17	SNM	0	8	0	637
33334	18	SNM	0	8	0	630
33334	19	SNM	0	7	0	622
33334	20	SNM	0	3	0	615
33334	21	SNM	0	1	0	607
33334	22	SNM	0	1	0	597
33334	34	SNM	0	2	0	518
33334	38	SNM	0	1	0	487
33334	41	SNM	0	2	0	469
33334	42	SNM	0	3	0	459
33334	43	SNM	0	1	0	454
33334	44	SNM	0	1	0	446
33334	47	SNM	0	2	0	428
33334	48	SNM	0	2	0	417
33334	49	SNM	0	4	0	410
33334	51	SNM	0	4	0	397
33334	52	SNM	0	1	0	386
33334	53	SNM	0	1	0	379
33334	55	SNM	0	1	0	366
33334	56	SNM	0	2	0	363
33334	57	SNM	0	2	0	355
33334	58	SNM	0	3	0	350
33334	59	SNM	0	3	0	343
33334	60	SNM	0	16	0	335
33334	61	SNM	0	7	0	328
33334	62	SNM	0	9	0	323
33334	63	SNM	0	11	0	315
33334	64	SNM	0	13	0	308
33334	65	SNM	0	11	0	301
33334	66	SNM	0	13	0	293
33334	67	SNM	0	15	0	286
33334	68	SNM	0	17	0	281
33334	69	SNM	0	13	0	274
33334	70	SNM	0	4	0	266
33334	71	SNM	0	4	0	258
33334	72	SNM	0	8	0	251
33334	73	SNM	0	5	0	246
33334	74	SNM	0	1	0	238
33334	75	SNM	0	3	0	230
33334	76	SNM	0	4	0	223
33334	100	SNM	0	4	0	55
33334	101	SNM	0	2	0	45
33334	102	SNM	0	3	0	42
33334	103	SNM	0	2	0	35
33335	1	SNM	1	8	0	397
33335	2	SNM	0	11	0	389
33335	3	SNM	0	5	0	379
33335	4	SNM	0	9	0	374
33335	5	SNM	0	4	0	367
33335	6	SNM	0	12	0	359
33335	7	SNM	0	16	0	354
33335	8	SNM	0	12	0	347
33335	9	SNM	0	21	0	339
33335	10	SNM	0	10	0	332
33335	11	SNM	0	13	0	324
33335	12	SNM	0	17	0	319
33335	13	SNM	0	23	0	312
33335	14	SNM	0	20	0	304
33335	15	SNM	0	18	0	297
33335	16	SNM	0	18	0	290
33335	17	SNM	0	10	0	282
33335	18	SNM	0	9	0	277
33335	19	SNM	0	4	0	270
33335	23	SNM	0	2	0	238
33335	24	SNM	0	1	0	230
33335	25	SNM	0	3	0	228
33335	44	SNM	0	2	0	95
33335	45	SNM	0	1	0	85
33335	46	SNM	0	1	0	80
33335	50	SNM	0	3	0	50
33335	52	SNM	0	2	0	35
58867	1	SNM	1	11	0.0909091	160
58867	2	SNM	0	7	0.714286	152
58867	3	SNM	0	6	0.666667	142
58867	4	SNM	0	5	0.6	137
58867	5	SNM	0	3	1	130
58867	6	SNM	0	8	0.5	122
58867	7	SNM	0	5	0.6	117
58867	8	SNM	0	8	0.75	110
58867	9	SNM	0	12	0.166667	102
58867	10	SNM	0	6	0	94
58867	11	SNM	0	14	0.357143	89
58867	12	SNM	0	23	0.347826	82
58867	13	SNM	0	14	0.928571	74
58867	14	SNM	0	25	0.84	67
58867	15	SNM	0	16	0.5625	60
58867	16	SNM	0	14	0	52
58867	17	SNM	0	16	0	47
58867	18	SNM	0	23	0.130435	40
58867	19	SNM	0	27	0.111111	33
58867	20	SNM	0	19	0.473684	26
58867	21	SNM	0	21	0.0952381	18
58867	22	SNM	0	7	0	10
58867	23	SNM	0	19	0.263158	5
58870	1	SNM	1	23	0.434783	40
58870	2	SNM	0	20	0.2	31
58870	3	SNM	0	18	0.277778	24
58870	4	SNM	0	8	0.625	17
58870	5	SNM	0	7	0.285714	12
58870	6	SNM	0	9	0.333333	5
58872	1	TF	0	15	0	522
58872	2	TF	0	12	0	513
58872	3	TF	0	14	0	506
58872	4	TF	0	18	0	499
58872	5	TF	0	13	0	492
58872	6	TF	0	20	0	485
58872	7	TF	0	13	0	478
58872	8	TF	0	24	0.0416667	471
58872	9	TF	0	23	0.173913	464
58872	10	TF	0	22	0	457
58872	11	TF	0	22	0.0454545	450
58872	12	TF	0	26	0.115385	443
58872	13	TF	0	29	0.172414	436
58872	14	TF	0	20	0.15	429
58872	15	TF	0	28	0.178571	422
58872	16	TF	0	23	0.26087	415
58872	17	TF	0	27	0.185185	408
58872	18	TF	0	26	0.192308	401
58872	19	TF	0	26	0.230769	394
58872	20	TF	0	19	0.0526316	387
58872	21	TF	0	20	0.05	380
58872	22	TF	0	26	0.346154	373
58872	23	TF	0	26	0.192308	366
58872	24	TF	0	28	0.25	359
58872	25	TF	0	27	0.259259	352
58872	26	TF	0	31	0.193548	345
58872	27	TF	0	22	0.272727	338
58872	28	TF	0	8	0	331
58872	60	TF	0	8	0	107
58872	61	TF	0	13	0	101
58872	62	TF	0	15	0	94
58872	63	TF	0	18	0.111111	87
58872	64	TF	0	22	0.181818	80
58872	65	TF	0	20	0.15	73
58872	66	TF	0	25	0.08	66
58872	67	TF	0	16	0	59
58872	68	TF	0	20	0	52
58872	69	TF	0	15	0	45
58872	70	TF	0	25	0	38
58872	71	TF	0	23	0.130435	31
58872	72	TF	0	29	0.310345	24
58872	73	TF	0	20	0.3	17
58872	74	TF	0	31	0.354839	10
58872	75	TF	0	7	0.714286	3
58941	1	SNM	1	2	0	140
58941	2	SNM	0	4	0	130
58941	3	SNM	0	8	0	123
58941	4	SNM	0	14	0	118
58941	5	SNM	0	20	0.1	111
58941	6	SNM	0	20	0.75	104
58941	7	SNM	0	26	0.423077	97
58941	8	SNM	0	26	0.461538	90
58941	9	SNM	0	32	0	83
58941	10	SNM	0	27	0.037037	76
58941	11	SNM	0	30	0	69
58941	12	SNM	0	26	0.0769231	62
58941	13	SNM	0	32	0	55
58941	14	SNM	0	29	0.0344828	48
58941	15	SNM	0	30	0.1	41
58941	16	SNM	0	26	0.153846	33
58941	17	SNM	0	33	0.121212	26
58941	18	SNM	0	33	0.212121	19
58941	19	SNM	0	31	0.354839	12
58941	20	SNM	0	22	0.318182	5
58943	1	SNM	1	46	0.282609	63
58943	2	SNM	0	43	0.139535	54
58943	3	SNM	0	34	0.117647	47
58943	4	SNM	0	38	0.263158	40
58943	5	SNM	0	35	0.6	33
58943	6	SNM	0	39	0.666667	26
58943	7	SNM	0	46	0.73913	19
58943	8	SNM	0	36	0.583333	12
58943	9	SNM	0	22	0.818182	5
58945	1	SNM	1	8	0	149
58945	2	SNM	0	7	0	139
58945	3	SNM	0	12	0	130
58945	4	SNM	0	17	0	126
58945	5	SNM	0	14	0.0714286	119
58945	6	SNM	0	13	0	112
58945	7	SNM	0	18	0.166667	105
58945	8	SNM	0	17	0.0588235	98
58945	9	SNM	0	22	0	91
58945	10	SNM	0	19	0	85
58945	11	SNM	0	18	0	78
58945	12	SNM	0	22	0	71
58945	13	SNM	0	27	0.037037	64
58945	14	SNM	0	24	0	57
58945	15	SNM	0	21	0.047619	50
58945	16	SNM	0	23	0.0434783	41
58945	17	SNM	0	21	0.142857	35
58945	18	SNM	0	16	0.0625	28
58945	19	SNM	0	10	0	21
58945	20	SNM	0	13	0	14
58945	21	SNM	0	19	0.0526316	7
58946	1	P	1	14	0.142857	30
58946	2	P	0	33	0.272727	22
58946	3	P	0	17	0.411765	13
58946	4	P	0	21	0.47619	8
58946	5	P	0	3	0	2
58946An	1	P	1	15	0	270
58946An	2	P	0	27	0.0740741	262
58946An	3	P	0	13	0.0769231	253
58946An	4	P	0	24	0	248
58946An	5	P	0	24	0	242
58946An	6	P	0	8	0	233
58946An	7	P	0	19	0	228
58946An	8	P	0	15	0	219
58946An	9	P	0	11	0.0909091	214
58946An	10	P	0	2	0	202
58946An	11	P	0	6	0	199
58946An	12	P	0	2	0	191
58946An	13	P	0	8	0	185
58946An	14	P	0	6	0	177
58946An	15	P	0	5	0	168
58946An	16	P	0	4	0.25	160
58946An	17	P	0	12	0	154
58946An	18	P	0	15	0.0666667	151
58946An	19	P	0	13	0.0769231	142
58946An	20	P	0	22	0	137
58946An	21	P	0	15	0	128
58946An	22	P	0	21	0.047619	122
58946An	23	P	0	17	0.0588235	114
58946An	24	P	0	20	0.25	108
58946An	25	P	0	16	0.1875	100
58946An	26	P	0	27	0.037037	94
58946An	27	P	0	20	0.05	86
58946An	28	P	0	33	0	80
58946An	29	P	0	13	0.0769231	72
58946An	30	P	0	34	0	66
58946An	31	P	0	12	0.166667	57
58946An	32	P	0	23	0	52
58946An	33	P	0	22	0.0454545	46
58946An	34	P	0	14	0.142857	38
58946An	35	P	0	17	0.117647	32
58946An	36	P	0	13	0.307692	23
58946An	37	P	0	14	0.214286	18
58946An	38	P	0	14	0.285714	9
58946An	39	P	0	5	0	3
73582	1	SNM	1	6	0.166667	108
73582	3	SNM	0	2	0	91
73582	4	SNM	0	2	0	86
73582	5	SNM	0	1	0	74
73582	7	SNM	0	1	0	59
73582	9	SNM	0	2	0	47
73582	10	SNM	0	1	1	40
73582	11	SNM	0	3	0	37
73582	13	SNM	0	1	1	23
73584	1	SNM	1	21	0.142857	333
73584	2	SNM	0	18	0.222222	324
73584	3	SNM	0	14	0.0714286	317
73584	4	SNM	0	13	0.153846	310
73584	5	SNM	0	11	0.181818	305
73584	6	SNM	0	6	0	295
73584	7	SNM	0	8	0.25	290
73584	8	SNM	0	7	0.428571	283
73584	9	SNM	0	6	0	276
73584	10	SNM	0	4	0	269
73584	14	SNM	0	1	0	238
73584	30	SNM	0	1	0	126
73584	31	SNM	0	2	0	121
73584	32	SNM	0	1	0	109
73584	33	SNM	0	6	0.333333	107
73584	34	SNM	0	3	0	100
73584	39	SNM	0	5	0	66
73584	41	SNM	0	3	0	52
73584	42	SNM	0	1	0	40
73584	43	SNM	0	3	0.333333	37
73584	44	SNM	0	1	0	28
73584	48	SNM	0	1	1	2
73585	1	SNM	1	2	0	112
73585	2	SNM	0	3	0.333333	100
73585	3	SNM	0	4	1	93
73585	4	SNM	0	6	0.5	90
73585	5	SNM	0	7	0.142857	83
73585	6	SNM	0	16	0.5625	76
73585	7	SNM	0	18	0.5	69
73585	8	SNM	0	23	0.652174	62
73585	9	SNM	0	31	0.709677	55
73585	10	SNM	0	36	0.166667	48
73585	11	SNM	0	39	0.179487	41
73585	12	SNM	0	39	0.0512821	34
73585	13	SNM	0	18	0.0555556	27
73585	14	SNM	0	3	0	20
73586	1	SNM	1	4	0	91
73586	2	SNM	0	4	0.25	82
73586	3	SNM	0	3	0	77
73586	4	SNM	0	1	0	65
73586	5	SNM	0	8	0	62
73586	6	SNM	0	7	0	55
73586	7	SNM	0	5	0	48
73586	8	SNM	0	7	0	40
73586	9	SNM	0	8	0	33
73587	1	TF_A	0	1	1	402
73587	5	TF_A	0	2	1	373
73587	6	TF_A	0	2	0	364
73587	9	TF_A	0	1	1	342
73587	13	TF_A	0	1	1	312
73587	14	TF_A	0	4	0.5	310
73587	15	TF_A	0	7	0.571429	302
73587	16	TF_A	0	4	0.25	295
73587	17	TF_A	0	4	0.5	288
73587	18	TF_A	0	2	0.5	280
73587	19	TF_A	0	1	1	276
73587	20	TF_A	0	1	0	266
73587	23	TF_A	0	1	0	241
73587	33	TF_A	0	1	1	178
73587	40	TF_A	0	5	0.2	128
73587	41	TF_A	0	1	0	118
73587	42	TF_A	0	2	0.5	111
73587	43	TF_A	0	2	0	106
73587	44	TF_A	0	3	0.333333	98
73587	45	TF_A	0	5	0.2	91
73587	46	TF_A	0	3	0	84
73587	47	TF_A	0	6	0.166667	79
73587	48	TF_A	0	3	0.333333	72
73587	49	TF_A	0	2	0	62
73587	50	TF_A	0	5	0.2	57
73587	51	TF_A	0	5	0.4	50
73587	52	TF_A	0	8	0.375	45
73587	53	TF_A	0	1	1	38
73587	58	TF_A	0	1	0	2
73588	1	SNM	1	6	0.5	93
73588	2	SNM	0	8	0.625	84
73588	3	SNM	0	2	0.5	76
73588	5	SNM	0	1	1	59
73588	6	SNM	0	2	1	57
73588	7	SNM	0	4	0.25	50
73588	8	SNM	0	3	0	40
73588	10	SNM	0	2	0	28
73589	1	SNM	1	3	0	90
73589	2	SNM	0	1	0	77
73589	3	SNM	0	5	0.2	75
73589	4	SNM	0	2	0	67
73589	5	SNM	0	5	0.4	59
73589	6	SNM	0	1	1	52
73590	1	SNM	1	8	0.375	110
73590	2	SNM	0	2	0	98
73590	3	SNM	0	2	0	93
73590	4	SNM	0	6	0.833333	88
73590	5	SNM	0	8	0.5	81
73590	6	SNM	0	10	0.3	74
73590	7	SNM	0	3	0.333333	65
73590	8	SNM	0	7	0.428571	57
73590	9	SNM	0	9	0.555556	53
73590	10	SNM	0	14	0.428571	46
73590	11	SNM	0	1	1	34
73590	12	SNM	0	8	0.25	31
73590	13	SNM	0	1	1	22
73591	1	SNM	1	13	0.692308	103
73591	2	SNM	0	9	0.444444	93
73591	3	SNM	0	3	0.333333	88
73591	4	SNM	0	2	0.5	79
73591	5	SNM	0	5	0	72
73591	6	SNM	0	4	0	65
73591	7	SNM	0	3	0.333333	60
73591	8	SNM	0	9	0.444444	53
73591	9	SNM	0	3	0.333333	46
73591	10	SNM	0	16	0.75	39
73591	11	SNM	0	4	0.25	31
73591	12	SNM	0	2	0.5	22
74832	1	SNM	1	36	0.416667	106
74832	2	SNM	0	25	0.4	99
74832	3	SNM	0	30	0.533333	92
74832	4	SNM	0	32	0.53125	85
74832	5	SNM	0	35	0	77
74832	6	SNM	0	36	0	70
74832	7	SNM	0	31	0	63
74832	8	SNM	0	37	0	56
74832	9	SNM	0	36	0	49
74832	10	SNM	0	39	0.025641	42
74832	11	SNM	0	34	0.0294118	34
74832	12	SNM	0	33	0.151515	27
74832	13	SNM	0	14	0.214286	20
74832	14	SNM	0	7	0.142857	13
74832	15	SNM	0	13	0	5
74842	1	SNM	1	8	0	138
74842	2	SNM	0	12	0	130
74842	3	SNM	0	11	0	123
74842	4	SNM	0	17	0	115
74842	5	SNM	0	17	0	108
74842	6	SNM	0	6	0.166667	100
74842	7	SNM	0	26	0.192308	95
74842	8	SNM	0	33	0.121212	88
74842	9	SNM	0	35	0.0571429	80
74842	10	SNM	0	24	0.0416667	73
74842	11	SNM	0	29	0.206897	65
74842	12	SNM	0	22	0.227273	60
74842	13	SNM	0	40	0.1	53
74842	14	SNM	0	28	0.0357143	45
74842	15	SNM	0	34	0.117647	38
74842	16	SNM	0	32	0.25	31
74842	17	SNM	0	20	0.4	25
74842	18	SNM	0	28	0.25	18
74842	19	SNM	0	21	0.238095	10
74842	20	SNM	0	8	0.25	3
74843	1	P	1	26	0.538462	355
74843	2	P	0	28	0.321429	345
74843	3	P	0	24	0.208333	340
74843	4	P	0	34	0.235294	333
74843	5	P	0	33	0.212121	326
74843	6	P	0	37	0.189189	319
74843	7	P	0	33	0.212121	312
74843	8	P	0	31	0.129032	305
74843	9	P	0	30	0.133333	298
74843	10	P	0	32	0.375	290
74843	11	P	0	29	0.275862	283
74843	12	P	0	35	0.457143	276
74843	13	P	0	29	0.241379	269
74843	14	P	0	28	0.214286	262
74843	15	P	0	12	0.166667	255
74843	16	P	0	13	0.461538	247
74843	17	P	0	2	0	240
74843	18	P	0	14	0.142857	235
74843	19	P	0	13	0.230769	228
74843	20	P	0	7	0.857143	221
74843	21	P	0	3	0	211
74843	22	P	0	6	0	206
74843	23	P	0	1	0	199
74843	25	P	0	1	0	179
74843	26	P	0	7	0.285714	179
74843	27	P	0	3	0	172
74843	28	P	0	4	0.5	165
74843	29	P	0	3	1	155
74843	30	P	0	9	0.555556	150
74843	31	P	0	15	0.4	143
74843	32	P	0	7	0.285714	133
74843	33	P	0	10	0.2	128
74843	34	P	0	16	0.3125	121
74843	35	P	0	9	0.444444	116
74843	36	P	0	13	0.153846	109
74843	37	P	0	22	0.545455	102
74843	38	P	0	24	0.291667	95
74843	39	P	0	19	0.315789	87
74843	40	P	0	21	0.285714	80
74843	41	P	0	25	0.2	73
74843	42	P	0	23	0.0869565	66
74843	43	P	0	20	0.15	59
74843	44	P	0	18	0.166667	51
74843	45	P	0	25	0.08	44
74843	46	P	0	23	0.0869565	39
74843	47	P	0	11	0.0909091	32
74843	48	P	0	4	0.25	25
74843	49	P	0	3	0.333333	17
74843	50	P	0	6	0.666667	10
74843	51	P	0	4	0	3
74843Ja	1	SNM	1	41	0.487805	45
74843Ja	2	SNM	0	24	0.458333	36
74843Ja	3	SNM	0	24	0.375	29
74843Ja	4	SNM	0	28	0.321429	24
74843Ja	5	SNM	0	21	0.190476	17
74843Ja	6	SNM	0	31	0.193548	10
74843Ja	7	SNM	0	5	0	3
74926	1	N	1	42	0.261905	32
74926	2	N	0	15	0.733333	24
74926	3	N	0	17	0.764706	17
74926	4	N	0	36	0.777778	10
74926	5	N	0	7	0.857143	3
74931	1	SNM	1	39	0.282051	71
74931	2	SNM	0	31	0.0645161	64
74931	3	SNM	0	23	0	57
74931	4	SNM	0	34	0	49
74931	5	SNM	0	37	0	42
74931	6	SNM	0	31	0	35
74931	7	SNM	0	20	0.05	28
74931	8	SNM	0	19	0.0526316	20
74931	9	SNM	0	18	0.166667	13
74931	10	SNM	0	21	0	8
90687	1	SNM	1	10	0	126
90687	2	SNM	0	8	0.125	117
90687	3	SNM	0	5	0	109
90687	4	SNM	0	5	0.6	104
90687	5	SNM	0	8	0.375	97
90687	6	SNM	0	15	0	87
90687	7	SNM	0	13	0	82
90687	8	SNM	0	17	0.117647	75
90687	9	SNM	0	6	0	68
90687	10	SNM	0	11	0.272727	61
90687	11	SNM	0	8	0.375	56
90687	12	SNM	0	10	0.4	49
90687	13	SNM	0	13	0.461538	41
90687	14	SNM	0	2	0.5	34
90687	15	SNM	0	6	1	26
90687	16	SNM	0	2	1	17
90687	17	SNM	0	11	0.545455	12
90687	18	SNM	0	15	0.866667	7
90688	1	SNM	1	22	0.318182	79
90688	2	SNM	0	15	0.2	70
90688	3	SNM	0	16	0	63
90688	4	SNM	0	11	0	58
90688	5	SNM	0	14	0	51
90688	6	SNM	0	12	0	44
90688	7	SNM	0	10	0.1	36
90688	8	SNM	0	13	0	29
90688	9	SNM	0	14	0.142857	22
90688	10	SNM	0	14	0.0714286	15
90688	11	SNM	0	9	0	7
90689	1	SNM	1	21	0.952381	103
90689	2	SNM	0	21	0.809524	95
90689	3	SNM	0	26	0.346154	88
90689	4	SNM	0	22	0.227273	81
90689	5	SNM	0	24	0.0416667	73
90689	6	SNM	0	26	0	66
90689	7	SNM	0	23	0.0434783	59
90689	8	SNM	0	20	0	52
90689	9	SNM	0	17	0	46
90689	10	SNM	0	13	0	39
90689	11	SNM	0	12	0.166667	32
90689	12	SNM	0	18	0.0555556	25
90689	13	SNM	0	12	0.0833333	17
90689	14	SNM	0	20	0.15	10
90689	15	SNM	0	5	0	3
90690	1	SNM	1	14	0.5	34
90690	3	SNM	0	7	0.428571	19
90690	4	SNM	0	18	0.611111	12
90690	5	SNM	0	15	0.666667	5
90691	1	SNM	1	14	0.5	239
90691	2	SNM	0	3	1	226
90691	3	SNM	0	4	0.25	224
90691	6	SNM	0	8	0	202
90691	7	SNM	0	4	0.5	194
90691	9	SNM	0	3	0.333333	182
90691	10	SNM	0	5	0	175
90691	12	SNM	0	2	0.5	160
90691	14	SNM	0	7	0.571429	145
90691	15	SNM	0	6	0.166667	140
90691	16	SNM	0	7	0.428571	133
90691	17	SNM	0	1	1	125
90691	18	SNM	0	12	0.416667	118
90691	19	SNM	0	18	0.388889	111
90691	20	SNM	0	7	0.285714	103
90691	21	SNM	0	14	0.285714	96
90691	22	SNM	0	18	0.111111	91
90691	23	SNM	0	23	0.26087	84
90691	24	SNM	0	8	0	76
90691	25	SNM	0	24	0	69
90691	26	SNM	0	16	0.25	62
90691	27	SNM	0	18	0.166667	54
90691	28	SNM	0	10	0.5	47
90691	29	SNM	0	11	0	42
90691	30	SNM	0	9	0.222222	35
90691	31	SNM	0	9	0.333333	27
90691	32	SNM	0	5	0.6	20
90691	33	SNM	0	13	0.230769	12
90691	34	SNM	0	12	0.166667	5
94588	1	N	1	5	0	241
94588	2	N	0	2	0	229
94588	3	N	0	4	0	227
94588	4	N	0	11	0	219
94588	5	N	0	3	0	212
94588	6	N	0	3	0	205
94588	7	N	0	1	0	192
94588	8	N	0	5	0	190
94588	9	N	0	3	0	183
94588	10	N	0	9	0	178
94588	11	N	0	7	0	171
94588	12	N	0	5	0	161
94588	13	N	0	7	0	156
94588	14	N	0	1	1	149
94588	15	N	0	9	0.333333	141
94588	16	N	0	9	0.222222	134
94588	17	N	0	12	0	127
94588	18	N	0	13	0	120
94588	19	N	0	8	0.375	113
94588	20	N	0	13	0.230769	108
94588	21	N	0	15	0.266667	101
94588	22	N	0	18	0.0555556	94
94588	23	N	0	19	0.210526	87
94588	24	N	0	20	0.65	80
94588	25	N	0	18	0.222222	72
94588	26	N	0	21	0.190476	65
94588	27	N	0	16	0.375	58
94588	28	N	0	18	0.611111	51
94588	29	N	0	7	0.571429	44
94588	30	N	0	8	0.25	34
94588	31	N	0	17	0.529412	30
94588	32	N	0	9	0.444444	22
94588	33	N	0	10	0.8	15
94588	34	N	0	12	0.416667	8
94588	35	N	0	4	0.75	3
94588Ba	1	SNM	1	32	0.53125	57
94588Ba	2	SNM	0	28	0.321429	48
94588Ba	3	SNM	0	26	0.230769	41
94588Ba	4	SNM	0	25	0.16	34
94588Ba	5	SNM	0	27	0.111111	29
94588Ba	6	SNM	0	22	0.227273	22
94588Ba	7	SNM	0	26	0.230769	15
94588Ba	8	SNM	0	19	0.105263	7
94589	1	SNM	1	19	0.526316	49
94589	2	SNM	0	11	0.363636	39
94589	3	SNM	0	11	0.636364	34
94589	4	SNM	0	11	0.727273	27
94589	5	SNM	0	16	0.6875	20
94589	6	SNM	0	14	1	12
94589	7	SNM	0	10	0.8	5
94590	1	SNM	1	8	1	3
94591	1	SNM	1	26	0.5	56
94591	2	SNM	0	15	0.466667	48
94591	3	SNM	0	20	0.6	41
94591	4	SNM	0	15	0.4	34
94591	5	SNM	0	8	0.375	26
94591	6	SNM	0	3	0.666667	19
94591	7	SNM	0	7	0.285714	11
94591	8	SNM	0	27	0.62963	6
94592	1	N	1	6	0	175
94592	2	N	0	1	0	163
94592	3	N	0	6	0	156
94592	4	N	0	17	0	151
94592	5	N	0	3	0	146
94592	6	N	0	19	0.0526316	139
94592	7	N	0	23	0.0434783	132
94592	8	N	0	22	0	125
94592	9	N	0	22	0.0909091	118
94592	10	N	0	27	0.0740741	111
94592	11	N	0	17	0.117647	104
94592	12	N	0	30	0.0666667	97
94592	13	N	0	20	0	90
94592	14	N	0	27	0.0740741	83
94592	15	N	0	22	0.0909091	76
94592	16	N	0	23	0.391304	69
94592	17	N	0	23	0.304348	62
94592	18	N	0	13	0.153846	55
94592	19	N	0	14	0	48
94592	20	N	0	17	0	41
94592	21	N	0	20	0	34
94592	22	N	0	7	0	27
94592	23	N	0	8	0.125	19
94592	24	N	0	10	0.1	12
94592	25	N	0	5	0.2	5

## Sheet: Figure 2_source data
Source data file 2. Gridded (20x20km) summaries of hen harrier tracking data
alive	lastwk	aliveP_SNM	lastwkP_SNM	burns_per		alive	Number of fixes from non-terminal weeks per 20x20 grid square
2	0	2	0	0.5		lastwk	Number of fixes from terminal weeks per 20x20 grid square
3	0	3	0	0		aliveP_SNM	Number of fixes from non-terminal weeks per 20x20 grid square, for harriers which disappeared or were known to have been illegally persecuted only
1	0	1	0	0		lastwkP_SNM	Number of fixes from terminal weeks per 20x20 grid square, for harriers which disappeared or were known to have been illegally persecuted only
3	0	3	0	0		burns_per	The percentage of 1-km grid squares per 20 km square with heather burning
2	0	2	0	34.6667
2	0	2	0	31.8584
2	0	2	0	50.5
3	0	3	0	0
3	0	3	0	13.0584
1	0	1	0	0
3	0	3	0	0
2	0	2	0	0
1	0	1	0	2
1	0	1	0	0
1	0	1	0	0
2	0	2	0	1.07527
2	0	1	0	15.3061
3	0	1	0	7.71812
6	0	6	0	7.5
1	0	1	0	52.5
1	0	1	0	49.25
1	0	0	0	0
3	0	0	0	0
7	0	7	0	6
3	0	3	0	27.6667
1	0	1	0	16.25
2	0	1	0	0
1	0	1	0	0
1	0	1	0	0
3	0	3	0	1
3	0	3	0	0
19	0	9	0	35
1	0	1	0	13
1	0	0	0	0
2	0	0	0	0
5	0	4	0	0
1	0	1	0	0
1	0	1	0	0
3	0	3	0	0
10	0	10	0	31.5
6	0	6	0	33
2	0	2	0	32.5
2	0	0	0	0
164	0	0	0	0
7	0	0	0	0
20	0	20	0	1
7	0	7	0	17.9054
2	0	2	0	23.25
8	0	0	0	0
240	0	0	0	0
306	0	0	0	0
1	0	1	0	0
8	0	8	0	0
6	0	6	0	0
1	0	1	0	17.5
1	0	1	0	40.75
1	0	0	0	0
14	0	0	0	0
1	0	1	0	0
1	0	1	0	0
1	0	0	0	0
5	0	0	0	0
1	0	1	0	0
3	0	3	0	3.01508
7	0	2	0	8.25
2	0	1	0	0
1	0	1	0	0
3	0	0	0	0
18	0	0	0	13
2	0	2	0	0
6	0	6	0	0
12	0	12	0	0
1	0	1	0	16
2	0	2	0	4
25	1	25	1	15
77	2	77	2	17.1014
1	0	1	0	0
1	0	1	0	0
3	1	1	1	0
3	0	2	0	0
22	0	20	0	15
5	0	5	0	21.6667
22	4	21	0	30.3333
25	1	25	1	26
18	0	8	0	3.5
126	0	16	0	13.0769
290	0	4	0	13.0326
63	11	17	11	17.25
23	15	12	0	17.75
3	0	2	0	5.5
7	1	5	0	0
4	0	0	0	19
1	0	0	0	1
1	0	0	0	0
1	0	0	0	0
17	0	1	0	0
192	2	4	0	0.757576
1529	15	264	14	15.5
299	4	132	4	2
90	0	67	0	0.75
454	6	370	6	3.66667
314	1	145	1	4.66667
35	0	24	0	14
4	0	4	0	3
1	0	0	0	0
1	0	0	0	0
47	0	7	0	4
25	0	3	0	0
40	2	35	0	3.33333
87	20	69	20	0
3542	35	1021	17	5
6209	32	1206	28	3.5
221	22	55	22	18
118	2	77	2	20.75
8	0	3	0	19
1	0	1	0	0
1	0	1	0	0
1	0	0	0	0.333333
12	0	2	0	0
16	0	0	0	0
13	0	7	0	0
54	0	51	0	0
76	5	31	5	0
92	1	48	1	3
67	1	20	0	15
11	0	9	0	2.5
4	0	2	0	0
0	3	0	3	0
1	4	1	4	0
1	0	0	0	0
1	0	0	0	0
11	0	2	0	0
2	0	1	0	0
3	0	3	0	0
13	0	12	0	0
120	0	118	0	0
14	1	11	1	16
43	9	41	9	39.75
16	9	15	9	51.25
8	2	8	2	30
5	0	5	0	0
2	0	2	0	0
1	0	1	0	0
2	0	2	0	0
2	0	2	0	0
3	0	3	0	0
36	1	33	1	0
1161	23	1056	0	2.25
138	0	132	0	0
103	8	102	8	15
95	29	95	29	39
49	29	49	29	40.5
3	2	2	2	0
1	0	1	0	0
67	1	67	1	0
121	6	121	6	0
4	0	2	0	0
39	0	28	0	0
34	0	29	0	8
251	9	245	0	8
40	10	40	9	5
131	16	108	16	50
17	9	15	9	28.3333
6	6	6	6	0
5	2	5	2	23
7	1	7	1	45.8333
1	1	1	1	18.9873
1	0	1	0	0
203	3	201	3	0
91	0	87	0	0
33	4	33	4	0
19	3	19	3	8.42105
16	0	14	0	0
228	28	226	28	9.5
252	36	251	36	22.25
113	26	97	26	27
26	2	26	2	0
10	3	10	3	28.6076
14	6	14	6	58.8542
2	1	2	1	26
5	0	5	0	0
66	0	51	0	0
248	14	247	14	0
11	0	11	0	0
4	0	4	0	0
12	0	10	0	0
92	11	84	11	9
362	55	288	55	15.5
471	16	229	16	8.5
612	146	595	146	58.5
40	7	39	7	0.5
3	3	3	3	0
2	0	2	0	0
5	0	5	0	0
16	0	16	0	0
10	0	10	0	0
2	1	2	1	0
21	0	20	0	0
288	10	223	10	27.5
557	38	415	38	21.25
162	3	36	3	9.66667
148	1	15	1	27.75
14	0	13	0	0
2	1	2	1	0
2	0	2	0	0
4	0	4	0	0
1	1	1	1	0
1	0	1	0	0
1	0	1	0	0
5	0	3	0	0
16	0	11	0	0
24	2	14	2	3
60	5	24	5	16.3333
8	3	8	3	11
2	0	2	0	0
1	0	1	0	0
1	0	1	0	0
2	0	2	0	0
6	0	6	0	0
3	0	2	0	0
5	0	4	0	0
4	0	0	0	16
2	1	2	1	0
18	32	15	32	12.3333
2	1	2	1	0
4	2	4	2	0
0	1	0	1	0
1	0	1	0	0
1	0	1	0	0
2	0	2	0	0
1	0	1	0	0
4	0	1	0	0
1	0	1	0	0
11	0	9	0	0
0	2	0	2	0
20	11	17	1	33
31	2	31	1	46.5
0	3	0	3	0
0	6	0	6	0
1	0	1	0	0
0	2	0	2	0
1	0	0	0	0
6	0	6	0	21
17	1	17	1	14.5
0	2	0	2	0
1	0	1	0	0
1	0	1	0	10.3333
1	0	0	0	19
1	0	1	0	0
2	0	2	0	0
0	1	0	1	0
1	0	1	0	0
1	0	0	0	0
1	0	1	0	0
0	4	0	4	0
2	0	1	0	0
0	5	0	5	0
5	0	5	0	0
1	0	1	0	0
1	0	1	0	0
0	10	0	10	0
6	0	0	0	0
2	0	0	0	0
2	0	0	0	0
2	0	0	0	0
1	0	0	0	0
2	0	0	0	0
3	0	0	0	14
1	0	0	0	0
7	0	0	0	0
1	0	1	0	0
6	0	0	0	0
1	0	0	0	0
1	0	1	0	0
5	0	0	0	0
1	0	0	0	0
1	0	0	0	0
1	0	0	0	0
2	0	0	0	0
2	0	2	0	0
1	0	0	0	0
1	0	0	0	0
1	0	1	0	0
2	0	2	0	0
2	0	2	0	0
1	0	1	0	0
1	0	1	0	0
11	0	0	0	0
10	9	0	9	0
6	0	6	0	0
6	0	6	0	0
1	0	1	0	0
2	0	0	0	0
1	0	0	0	0
11	0	0	0	0
31	4	0	0	0
1	0	0	0	0
11	0	10	0	0
1	0	0	0	0
5	1	0	0	0
4	0	0	0	0
1	0	0	0	0
9	0	0	0	0
8	0	0	0	4
1	0	0	0	0
1	0	0	0	0
2	0	0	0	0
1	0	0	0	0
1	0	0	0	0
